# Supplementary material for: Trait Plasticity among Invasive Populations of the Ant Technomyrmex brunneus in Japan
Source: Animals (Basel). 2021 Sep 15;11(9):2702. doi: 10.3390/ani11092702 (PMC8465827; doi:10.3390/ani11092702)
Supplement: Supplementary file 1 [file animals-11-02702-s001.zip]

Archive with 1 entries (1 files):
- animals-1340838-supplementary.pdf
